# Supplementary material for: The Species-Specific Inversion Polymorphism of the X Chromosome in Anopheles messeae and Anopheles daciae Is Based on the Common Ancestral Variant X1
Source: Genes (Basel). 2025 Dec 19;17(1):5. doi: 10.3390/genes17010005 (PMC12841409; doi:10.3390/genes17010005)
Supplement: Supplementary file 1 [file genes-17-00005-s001.zip]

Archive with 1 entries (1 files):
- genes-4017398-supplementary.pdf
